# Supplementary material for: Suit the Remedy to the Case—The Effectiveness of COVID-19 Nonpharmaceutical Prevention and Control Policies Based on Individual Going-Out Behavior
Source: Int J Environ Res Public Health. 2022 Dec 4;19(23):16222. doi: 10.3390/ijerph192316222 (PMC9739683; doi:10.3390/ijerph192316222)
Supplement: Supplementary file 1 [file ijerph-19-16222-s001.zip]

Archive with 1 entries (1 files):
- ijerph-2006539-supplementary.pdf
